# Supplementary material for: 3D evaluation of the extracellular matrix of hypoxic pancreatic islets using light sheet fluorescence microscopy
Source: Islets. 2024 Jan 24;16(1):2298518. doi: 10.1080/19382014.2023.2298518 (PMC10810165; doi:10.1080/19382014.2023.2298518)
Supplement: Supplemental Material [file KISL_A_2298518_SM0064.zip]

Archive with 7 entries (7 files):
- Extended data_Table 3_Confocal vs LSFM.xlsx
- Extended data Figure 1.PNG
- Extended data_Table 2_CUBICs.xlsx
- Extended data_Figure 3.PNG
- Extended data_Figure 2.PNG
- Extended data_Table 1_Antibodies.xlsx
- Extended data_DIA protocols clean.docx
