# Supplementary material for: 3D evaluation of the extracellular matrix of hypoxic pancreatic islets using light sheet fluorescence microscopy
Source: Islets. 2024 Jan 24;16(1):2298518. doi: 10.1080/19382014.2023.2298518 (PMC10810165; doi:10.1080/19382014.2023.2298518)
Supplement: Supplemental Material [file KISL_A_2298518_SM0064.zip › Extended data_Table 3_Confocal vs LSFM.xlsx]

## Sheet: Sheet1
Acquisition data - Confocal vs LSF microscopies
	Confocal	LSFM
Objective	20x/0.8 Plan-Apochromat	20x/1.0 Clr Plan Neofluar
Laser lines	405, 488, 561, 640 nm	405, 488, 561, 638 nm
Detection wavelenghts	400-529, 495-585, 559-627, 645-700 nm	420-470, 505-545, 575-615, LP660 nm
Detector	GaAsP-PMT	PCO.Edge sCMOS camera
Pixel depth	8 bits	16 bits
Frame size	512x512	1920x1920
Z step	0,46 µm	0,41 µm
Slices	296	560
Total thickness	135,7 µm	226,4 µm
Time	31 min	3,5 min
