# Supplementary material for: 3D evaluation of the extracellular matrix of hypoxic pancreatic islets using light sheet fluorescence microscopy
Source: Islets. 2024 Jan 24;16(1):2298518. doi: 10.1080/19382014.2023.2298518 (PMC10810165; doi:10.1080/19382014.2023.2298518)
Supplement: Supplemental Material [file KISL_A_2298518_SM0064.zip › Extended data_Table 2_CUBICs.xlsx]

## Sheet: Sheet1
Recipies of house-made CUBIC solutions
	Component	Supplier	Reference	Quantity
CUBIC 1	N, N, N', N'-tetrakis (2-hydroxypropyl) ethylenediamine	Sigma (Merck)	122262	0.25
	Urea	Sigma (Merck)	U5378	0.25
	Triton X-100	Sigma (Merck)	T9284	0.15
	Distilled H2O			0.35
CUBIC 2	Sucrose	MP	821713	0.5
	Urea	Sigma (Merck)	U5378	0.25
	2,2',2'-nitrilotriethanol	Sigma (Merck)	90279	0.1
	Distilled H2O			0.15
