# Supplementary material for: 3D evaluation of the extracellular matrix of hypoxic pancreatic islets using light sheet fluorescence microscopy
Source: Islets. 2024 Jan 24;16(1):2298518. doi: 10.1080/19382014.2023.2298518 (PMC10810165; doi:10.1080/19382014.2023.2298518)
Supplement: Supplemental Material [file KISL_A_2298518_SM0064.zip › Extended data_Table 1_Antibodies.xlsx]

## Sheet: Sheet1
List of antibodies used for 3D immunofluorescence
Target	Host	Conjugation	Clone	Supplier	Reference	RRID	Original concentration	Dilution
Primary antibodies
Insulin	rabbit	-	C27C9	Cell Signaling	3014	AB_2126503	59 µg/ml	1:500
Glucagon	mouse	-	K79bB10	Sigma-Aldrich	G2654	AB_259852	8.1 mg/ml	1:2000
Collagen 4	mouse	-	M3F7	ThermoFisher	1282-MSM3-P0	N/A	200 µg/ml	1:100
Fibronectin	rabbit	-	polyclonal	abcam	Ab23751	AB_447656	1 mg/ml	1:200
Laminin	rabbit	-	polyclonal	abcam	Ab11575	AB_298179	0.7 mg/ml	1:100
E-Cadherin	rabbit	-	24E10	Cell Signaling	3195S	AB_2291471	54 µg/ml	1:200
Carbonic anhydrase 9	goat	-	polyclonal	R&D Systems	AF2188	AB_416562	0.2 mg/ml	1:500
Secondary antibodies
Rabbit IgG (for rat islets)	Chicken	AlexaFluor 488		ThermoFisher	A-21441	AB_2535859	2 mg/ml	1:500
Rabbit IgG (for human islets)	Donkey	AlexaFluor 488		ThermoFisher	A-32790	AB_2762833	2 mg/ml	1:500
Goat IgG	Donkey	AlexaFluor 568		ThermoFisher	A-11057	AB_2534104	2 mg/ml	1:500
Mouse IgG	Donkey	AlexaFluor 647		ThermoFisher	A-31571	AB_162542	2 mg/ml	1:500 (for Collagen 4) / 1:2000 (for Glucagon)
	Primary antibodies	Matched secondary antibodies
Multiplex IF #1_human islets	Insulin	Donkey anti-Rabbit_AlexaFluor 488
	Collagen 4	Donkey anti-Mouse _AlexaFluor 647
	Carbonic anhydrase 9	Donkey anti-Goat_AlexaFluor 568
	+ Hoechst3342
Multiplex IF #2_human islets	Fibronectin	Donkey anti-Rabbit_AlexaFluor 488
	Glucagon	Donkey anti-Mouse _AlexaFluor 647
	Carbonic anhydrase 9	Donkey anti-Goat_AlexaFluor 568
	+ Hoechst3342
Multiplex IF #3_human islets	Laminin	Donkey anti-Rabbit_AlexaFluor 488
	Glucagon	Donkey anti-Mouse _AlexaFluor 647
	Carbonic anhydrase 9	Donkey anti-Goat_AlexaFluor 568
	+ Hoechst3342
Multiplex IF #4_human islets	E-Cadherin	Donkey anti-Rabbit_AlexaFluor 488
	Glucagon	Donkey anti-Mouse _AlexaFluor 647
	Carbonic anhydrase 9	Donkey anti-Goat_AlexaFluor 568
	+ Hoechst3342
Multiplex IF #5_rat islets	Insulin	Donkey anti-Rabbit_AlexaFluor 488
	Glucagon	Donkey anti-Mouse _AlexaFluor 647
	Carbonic anhydrase 9	Donkey anti-Goat_AlexaFluor 568
	+ Hoechst3342
